# Supplementary material for: Understanding the Mechanisms Behind the Response to Environmental Perturbation in Microbial Mats: A Metagenomic-Network Based Approach
Source: Front Microbiol. 2018 Nov 28;9:2606. doi: 10.3389/fmicb.2018.02606 (PMC6280815; doi:10.3389/fmicb.2018.02606)
Supplement: Supplementary file 3 [file Table_3.xlsx]

## Sheet: Hoja1
Supplementary Table S3. Members of the microbial mat core along with their taxonomy and relative abundance across microbial mat samples
Genus	Rank	Tax ID	Type	Phylum	Class	Order	Family	Relative abundance mean across samples
Bacteria unclassified	superkingdom	2	Bacteria	0	0	0	0	0.0621199
Proteobacteria unclassified	phylum	1224	Bacteria	Proteobacteria	0	0	0	0.0445335
Rhodobacteraceae unclassified	family	31989	Bacteria	Proteobacteria	Alphaproteobacteria	Rhodobacterales	Rhodobacteraceae	0.0393854
Alphaproteobacteria unclassified	class	28211	Bacteria	Proteobacteria	Alphaproteobacteria	0	0	0.0301356
Actinobacteria unclassified_class_1760	class	1760	Bacteria	Actinobacteria	Actinobacteria	0	0	0.0260741
Rhizobiales unclassified	order	356	Bacteria	Proteobacteria	Alphaproteobacteria	Rhizobiales	0	0.0174946
Gammaproteobacteria unclassified	class	1236	Bacteria	Proteobacteria	Gammaproteobacteria	0	0	0.0116957
unclassified Deltaproteobacteria unclassified	no rank	45456	Bacteria	Proteobacteria	Deltaproteobacteria	0	0	0.0073037
Terrabacteria group unclassified	no rank	1783272	Bacteria	0	0	0	0	0.00607356
Eukaryota unclassified	superkingdom	2759	None	0	0	0	0	0.00577237
Burkholderiales unclassified	order	80840	Bacteria	Proteobacteria	Betaproteobacteria	Burkholderiales	0	0.00534793
Ectothiorhodospiraceae unclassified	family	72276	Bacteria	Proteobacteria	Gammaproteobacteria	Chromatiales	Ectothiorhodospiraceae	0.00517879
Betaproteobacteria unclassified	class	28216	Bacteria	Proteobacteria	Betaproteobacteria	0	0	0.00481944
Deltaproteobacteria unclassified	class	28221	Bacteria	Proteobacteria	Deltaproteobacteria	0	0	0.00454038
Planctomycetes unclassified	phylum	203682	Bacteria	Planctomycetes	0	0	0	0.00447052
unclassified Gammaproteobacteria unclassified	no rank	118884	Bacteria	Proteobacteria	Gammaproteobacteria	0	0	0.00424634
unclassified Rhodospirillales unclassified	no rank	451274	Bacteria	Proteobacteria	Alphaproteobacteria	Rhodospirillales	0	0.00390925
unclassified Alphaproteobacteria unclassified	no rank	82117	Bacteria	Proteobacteria	Alphaproteobacteria	0	0	0.00380061
Verrucomicrobia unclassified	phylum	74201	Bacteria	Verrucomicrobia	0	0	0	0.00332181
Chromatiaceae unclassified	family	1046	Bacteria	Proteobacteria	Gammaproteobacteria	Chromatiales	Chromatiaceae	0.00328779
Bacteroidetes unclassified	phylum	976	Bacteria	Bacteroidetes	0	0	0	0.00326398
unclassified Bacteria unclassified	no rank	2323	Bacteria	0	0	0	0	0.00274054
Xanthomonadaceae unclassified	family	32033	Bacteria	Proteobacteria	Gammaproteobacteria	Xanthomonadales	Xanthomonadaceae	0.00266935
unclassified Betaproteobacteria unclassified	no rank	119066	Bacteria	Proteobacteria	Betaproteobacteria	0	0	0.00262514
Sphingomonadaceae unclassified	family	41297	Bacteria	Proteobacteria	Alphaproteobacteria	Sphingomonadales	Sphingomonadaceae	0.00253094
Myxococcales unclassified	order	29	Bacteria	Proteobacteria	Deltaproteobacteria	Myxococcales	0	0.00248552
Clostridiales unclassified	order	186802	Bacteria	Firmicutes	Clostridia	Clostridiales	0	0.00240972
Bradyrhizobiaceae unclassified	family	41294	Bacteria	Proteobacteria	Alphaproteobacteria	Rhizobiales	Bradyrhizobiaceae	0.00232221
Rhodospirillaceae unclassified	family	41295	Bacteria	Proteobacteria	Alphaproteobacteria	Rhodospirillales	Rhodospirillaceae	0.00213661
Actinobacteria unclassified_phylum_201174	phylum	201174	Bacteria	Actinobacteria	0	0	0	0.00201706
Firmicutes unclassified	phylum	1239	Bacteria	Firmicutes	0	0	0	0.00197791
Bacteroidales unclassified	order	171549	Bacteria	Bacteroidetes	Bacteroidia	Bacteroidales	0	0.00186665
Sphingomonadales unclassified	order	204457	Bacteria	Proteobacteria	Alphaproteobacteria	Sphingomonadales	0	0.00185146
Micrococcales unclassified	order	85006	Bacteria	Actinobacteria	Actinobacteria	Micrococcales	0	0.00173312
Comamonadaceae unclassified	family	80864	Bacteria	Proteobacteria	Betaproteobacteria	Burkholderiales	Comamonadaceae	0.00171075
Erythrobacteraceae unclassified	family	335929	Bacteria	Proteobacteria	Alphaproteobacteria	Sphingomonadales	Erythrobacteraceae	0.0014974
Desulfobacteraceae unclassified	family	213119	Bacteria	Proteobacteria	Deltaproteobacteria	Desulfobacterales	Desulfobacteraceae	0.00137289
Rhodospirillales unclassified	order	204441	Bacteria	Proteobacteria	Alphaproteobacteria	Rhodospirillales	0	0.00131795
Sinorhizobium/Ensifer group unclassified	no rank	227292	Bacteria	Proteobacteria	Alphaproteobacteria	Rhizobiales	Rhizobiaceae	0.00130823
Enterobacteriaceae unclassified	family	543	Bacteria	Proteobacteria	Gammaproteobacteria	Enterobacteriales	Enterobacteriaceae	0.00129798
Rhizobium/Agrobacterium group unclassified	no rank	227290	Bacteria	Proteobacteria	Alphaproteobacteria	Rhizobiales	Rhizobiaceae	0.00128605
Burkholderiaceae unclassified	family	119060	Bacteria	Proteobacteria	Betaproteobacteria	Burkholderiales	Burkholderiaceae	0.00125495
Oscillatoriales unclassified	order	1150	Bacteria	Cyanobacteria	0	Oscillatoriales	0	0.00125171
Rhizobiaceae unclassified	family	82115	Bacteria	Proteobacteria	Alphaproteobacteria	Rhizobiales	Rhizobiaceae	0.00124849
Cyanobacteria unclassified	phylum	1117	Bacteria	Cyanobacteria	0	0	0	0.0012096
Corynebacteriales unclassified	order	85007	Bacteria	Actinobacteria	Actinobacteria	Corynebacteriales	0	0.00115612
unclassified Burkholderiales unclassified	no rank	119065	Bacteria	Proteobacteria	Betaproteobacteria	Burkholderiales	0	0.00111673
Xanthomonadales unclassified	order	135614	Bacteria	Proteobacteria	Gammaproteobacteria	Xanthomonadales	0	0.00108896
Oscillatoriophycideae unclassified	subclass	1301283	Bacteria	Cyanobacteria	0	0	0	0.00104827
Parcubacteria group unclassified	no rank	1794811	Bacteria	0	0	0	0	0.00104588
Opitutaceae unclassified	family	134623	Bacteria	Verrucomicrobia	Opitutae	Opitutales	Opitutaceae	0.00104326
Flavobacteriaceae unclassified	family	49546	Bacteria	Bacteroidetes	Flavobacteriia	Flavobacteriales	Flavobacteriaceae	0.00102691
Xanthobacteraceae unclassified	family	335928	Bacteria	Proteobacteria	Alphaproteobacteria	Rhizobiales	Xanthobacteraceae	0.000969081
Rhodobacterales unclassified	order	204455	Bacteria	Proteobacteria	Alphaproteobacteria	Rhodobacterales	0	0.000948145
Rhodothermaceae unclassified	family	563843	Bacteria	Bacteroidetes	0	Bacteroidetes Order II. Incertae sedis	Rhodothermaceae	0.000946748
Acetobacteraceae unclassified	family	433	Bacteria	Proteobacteria	Alphaproteobacteria	Rhodospirillales	Acetobacteraceae	0.000945529
Bacillales unclassified	order	1385	Bacteria	Firmicutes	Bacilli	Bacillales	0	0.000926722
Desulfovibrionales unclassified	order	213115	Bacteria	Proteobacteria	Deltaproteobacteria	Desulfovibrionales	0	0.00090755
Acidobacteria unclassified	phylum	57723	Bacteria	Acidobacteria	0	0	0	0.000826225
Cystobacterineae unclassified	suborder	80811	Bacteria	Proteobacteria	Deltaproteobacteria	Myxococcales	0	0.000785893
Methylococcaceae unclassified	family	403	Bacteria	Proteobacteria	Gammaproteobacteria	Methylococcales	Methylococcaceae	0.000762855
Phyllobacteriaceae unclassified	family	69277	Bacteria	Proteobacteria	Alphaproteobacteria	Rhizobiales	Phyllobacteriaceae	0.000762784
Microbacteriaceae unclassified	family	85023	Bacteria	Actinobacteria	Actinobacteria	Micrococcales	Microbacteriaceae	0.000751402
Clostridia unclassified	class	186801	Bacteria	Firmicutes	Clostridia	0	0	0.000742699
Oxalobacteraceae unclassified	family	75682	Bacteria	Proteobacteria	Betaproteobacteria	Burkholderiales	Oxalobacteraceae	0.000675199
Bacteria candidate phyla unclassified	no rank	1783234	Bacteria	0	0	0	0	0.00065161
Cystobacteraceae unclassified	family	39	Bacteria	Proteobacteria	Deltaproteobacteria	Myxococcales	Cystobacteraceae	0.000607434
Pseudomonadaceae unclassified	family	135621	Bacteria	Proteobacteria	Gammaproteobacteria	Pseudomonadales	Pseudomonadaceae	0.000556366
Rhodocyclaceae unclassified	family	75787	Bacteria	Proteobacteria	Betaproteobacteria	Rhodocyclales	Rhodocyclaceae	0.000513968
Chromatiales unclassified	order	135613	Bacteria	Proteobacteria	Gammaproteobacteria	Chromatiales	0	0.00050748
Streptomycetaceae unclassified	family	2062	Bacteria	Actinobacteria	Actinobacteria	Streptomycetales	Streptomycetaceae	0.000484609
Desulfovibrionaceae unclassified	family	194924	Bacteria	Proteobacteria	Deltaproteobacteria	Desulfovibrionales	Desulfovibrionaceae	0.000482259
Caulobacteraceae unclassified	family	76892	Bacteria	Proteobacteria	Alphaproteobacteria	Caulobacterales	Caulobacteraceae	0.000472479
Burkholderiales Genera incertae sedis unclassified	no rank	224471	Bacteria	Proteobacteria	Betaproteobacteria	Burkholderiales	0	0.000454267
Methylocystaceae unclassified	family	31993	Bacteria	Proteobacteria	Alphaproteobacteria	Rhizobiales	Methylocystaceae	0.000417723
Bacillaceae unclassified	family	186817	Bacteria	Firmicutes	Bacilli	Bacillales	Bacillaceae	0.000410199
Halobacteria unclassified	class	183963	Archaea	Euryarchaeota	Halobacteria	0	0	0.000404858
Armatimonadetes unclassified	phylum	67819	Bacteria	Armatimonadetes	0	0	0	0.000369902
Rhodanobacteraceae unclassified	family	1775411	Bacteria	Proteobacteria	Gammaproteobacteria	Xanthomonadales	Rhodanobacteraceae	0.000369049
Microgenomates group unclassified	no rank	1794810	Bacteria	0	0	0	0	0.000346506
Chromobacteriaceae unclassified	family	1499392	Bacteria	Proteobacteria	Betaproteobacteria	Neisseriales	Chromobacteriaceae	0.000334628
Alcaligenaceae unclassified	family	506	Bacteria	Proteobacteria	Betaproteobacteria	Burkholderiales	Alcaligenaceae	0.000325962
Nocardioidaceae unclassified	family	85015	Bacteria	Actinobacteria	Actinobacteria	Propionibacteriales	Nocardioidaceae	0.000304193
Intrasporangiaceae unclassified	family	85021	Bacteria	Actinobacteria	Actinobacteria	Micrococcales	Intrasporangiaceae	0.000283422
Desulfuromonadales unclassified	order	69541	Bacteria	Proteobacteria	Deltaproteobacteria	Desulfuromonadales	0	0.000261388
Nostocaceae unclassified	family	1162	Bacteria	Cyanobacteria	0	Nostocales	Nostocaceae	0.000249766
Desulfobacterales unclassified	order	213118	Bacteria	Proteobacteria	Deltaproteobacteria	Desulfobacterales	0	0.000235634
Bacilli unclassified	class	91061	Bacteria	Firmicutes	Bacilli	0	0	0.00023512
Pseudomonadales unclassified	order	72274	Bacteria	Proteobacteria	Gammaproteobacteria	Pseudomonadales	0	0.000234604
Porphyromonadaceae unclassified	family	171551	Bacteria	Bacteroidetes	Bacteroidia	Bacteroidales	Porphyromonadaceae	0.000229615
Myxococcaceae unclassified	family	31	Bacteria	Proteobacteria	Deltaproteobacteria	Myxococcales	Myxococcaceae	0.000225902
PVC group unclassified	no rank	1783257	Bacteria	0	0	0	0	0.000212603
Streptosporangiales unclassified	order	85012	Bacteria	Actinobacteria	Actinobacteria	Streptosporangiales	0	0.000202663
Cloacimonetes unclassified	phylum	456828	Bacteria	Cloacimonetes	0	0	0	0.000202042
Aurantimonadaceae unclassified	family	255475	Bacteria	Proteobacteria	Alphaproteobacteria	Rhizobiales	Aurantimonadaceae	0.000192303
Acidithiobacillales unclassified	order	225057	Bacteria	Proteobacteria	Gammaproteobacteria	Acidithiobacillales	0	0.00018315
Coriobacteriaceae unclassified	family	84107	Bacteria	Actinobacteria	Coriobacteriia	Coriobacteriales	Coriobacteriaceae	0.00018117
Cyclobacteriaceae unclassified	family	563798	Bacteria	Bacteroidetes	Cytophagia	Cytophagales	Cyclobacteriaceae	0.000179747
Cytophagales unclassified	order	768507	Bacteria	Bacteroidetes	Cytophagia	Cytophagales	0	0.0001793
Methylobacteriaceae unclassified	family	119045	Bacteria	Proteobacteria	Alphaproteobacteria	Rhizobiales	Methylobacteriaceae	0.000179134
Patescibacteria group unclassified	no rank	1783273	Bacteria	0	0	0	0	0.000178951
Candidatus Moranbacteria unclassified	phylum	1752737	Bacteria	Candidatus Moranbacteria	0	0	0	0.00017785
Peptococcaceae unclassified	family	186807	Bacteria	Firmicutes	Clostridia	Clostridiales	Peptococcaceae	0.00017268
Halomonadaceae unclassified	family	28256	Bacteria	Proteobacteria	Gammaproteobacteria	Oceanospirillales	Halomonadaceae	0.000165366
Marinimicrobia unclassified	phylum	62680	Bacteria	Marinimicrobia	0	0	0	0.000160851
Lachnospiraceae unclassified	family	186803	Bacteria	Firmicutes	Clostridia	Clostridiales	Lachnospiraceae	0.000155757
Flavobacteriales unclassified	order	200644	Bacteria	Bacteroidetes	Flavobacteriia	Flavobacteriales	0	0.000151279
Micrococcaceae unclassified	family	1268	Bacteria	Actinobacteria	Actinobacteria	Micrococcales	Micrococcaceae	0.000146029
Candidatus Uhrbacteria unclassified	phylum	1752732	Bacteria	Candidatus Uhrbacteria	0	0	0	0.00014573
Cryomorphaceae unclassified	family	246874	Bacteria	Bacteroidetes	Flavobacteriia	Flavobacteriales	Cryomorphaceae	0.000125159
Candidatus Peregrinibacteria unclassified	phylum	1619053	Bacteria	Candidatus Peregrinibacteria	0	0	0	0.000117653
Neisseriaceae unclassified	family	481	Bacteria	Proteobacteria	Betaproteobacteria	Neisseriales	Neisseriaceae	0.000113443
Clostridiaceae unclassified	family	31979	Bacteria	Firmicutes	Clostridia	Clostridiales	Clostridiaceae	0.000111892
Cytophagaceae unclassified	family	89373	Bacteria	Bacteroidetes	Cytophagia	Cytophagales	Cytophagaceae	9.88653e-05
Desulfatitalea	genus	1303912	Bacteria	Proteobacteria	Deltaproteobacteria	Desulfobacterales	Desulfobacteraceae	0.050174
Paracoccus	genus	265	Bacteria	Proteobacteria	Alphaproteobacteria	Rhodobacterales	Rhodobacteraceae	0.0176332
Thioalkalivibrio	genus	106633	Bacteria	Proteobacteria	Gammaproteobacteria	Chromatiales	Ectothiorhodospiraceae	0.0141882
Desulfovibrio	genus	872	Bacteria	Proteobacteria	Deltaproteobacteria	Desulfovibrionales	Desulfovibrionaceae	0.0137796
Pseudomonas	genus	286	Bacteria	Proteobacteria	Gammaproteobacteria	Pseudomonadales	Pseudomonadaceae	0.0120222
Methylobacterium	genus	407	Bacteria	Proteobacteria	Alphaproteobacteria	Rhizobiales	Methylobacteriaceae	0.0115203
Rhodobacter	genus	1060	Bacteria	Proteobacteria	Alphaproteobacteria	Rhodobacterales	Rhodobacteraceae	0.0108988
Bacillus	genus	1386	Bacteria	Firmicutes	Bacilli	Bacillales	Bacillaceae	0.00998002
Desulfotignum	genus	115780	Bacteria	Proteobacteria	Deltaproteobacteria	Desulfobacterales	Desulfobacteraceae	0.00989852
Marinobacter	genus	2742	Bacteria	Proteobacteria	Gammaproteobacteria	Alteromonadales	Alteromonadaceae	0.00876482
Bradyrhizobium	genus	374	Bacteria	Proteobacteria	Alphaproteobacteria	Rhizobiales	Bradyrhizobiaceae	0.00856959
Desulfococcus	genus	896	Bacteria	Proteobacteria	Deltaproteobacteria	Desulfobacterales	Desulfobacteraceae	0.00803418
Mesorhizobium	genus	68287	Bacteria	Proteobacteria	Alphaproteobacteria	Rhizobiales	Phyllobacteriaceae	0.0073501
Roseovarius	genus	74030	Bacteria	Proteobacteria	Alphaproteobacteria	Rhodobacterales	Rhodobacteraceae	0.00696895
Sphingomonas	genus	13687	Bacteria	Proteobacteria	Alphaproteobacteria	Sphingomonadales	Sphingomonadaceae	0.00641303
Azospirillum	genus	191	Bacteria	Proteobacteria	Alphaproteobacteria	Rhodospirillales	Rhodospirillaceae	0.00621913
Ectothiorhodospira	genus	1051	Bacteria	Proteobacteria	Gammaproteobacteria	Chromatiales	Ectothiorhodospiraceae	0.00594082
Burkholderia	genus	32008	Bacteria	Proteobacteria	Betaproteobacteria	Burkholderiales	Burkholderiaceae	0.00587064
Oceanicola	genus	252301	Bacteria	Proteobacteria	Alphaproteobacteria	Rhodobacterales	Rhodobacteraceae	0.00575342
Rhizobium	genus	379	Bacteria	Proteobacteria	Alphaproteobacteria	Rhizobiales	Rhizobiaceae	0.00574977
Jannaschia	genus	188905	Bacteria	Proteobacteria	Alphaproteobacteria	Rhodobacterales	Rhodobacteraceae	0.00559735
Halomonas	genus	2745	Bacteria	Proteobacteria	Gammaproteobacteria	Oceanospirillales	Halomonadaceae	0.0055149
Bosea	genus	85413	Bacteria	Proteobacteria	Alphaproteobacteria	Rhizobiales	Bradyrhizobiaceae	0.00550988
Streptomyces	genus	1883	Bacteria	Actinobacteria	Actinobacteria	Streptomycetales	Streptomycetaceae	0.0052407
Aureimonas	genus	414371	Bacteria	Proteobacteria	Alphaproteobacteria	Rhizobiales	Aurantimonadaceae	0.00488752
Roseivivax	genus	93682	Bacteria	Proteobacteria	Alphaproteobacteria	Rhodobacterales	Rhodobacteraceae	0.00465322
Rhodovulum	genus	34008	Bacteria	Proteobacteria	Alphaproteobacteria	Rhodobacterales	Rhodobacteraceae	0.00445708
Ponticoccus	genus	983507	Bacteria	Proteobacteria	Alphaproteobacteria	Rhodobacterales	Rhodobacteraceae	0.00424817
Loktanella	genus	245186	Bacteria	Proteobacteria	Alphaproteobacteria	Rhodobacterales	Rhodobacteraceae	0.00413065
Geobacter	genus	28231	Bacteria	Proteobacteria	Deltaproteobacteria	Desulfuromonadales	Geobacteraceae	0.00410794
Thiocapsa	genus	1056	Bacteria	Proteobacteria	Gammaproteobacteria	Chromatiales	Chromatiaceae	0.0036865
Hyphomonas	genus	85	Bacteria	Proteobacteria	Alphaproteobacteria	Rhodobacterales	Hyphomonadaceae	0.00366092
Desulfobulbus	genus	893	Bacteria	Proteobacteria	Deltaproteobacteria	Desulfobacterales	Desulfobulbaceae	0.0036057
Citreicella	genus	282682	Bacteria	Proteobacteria	Alphaproteobacteria	Rhodobacterales	Rhodobacteraceae	0.00306717
Desulfosarcina	genus	2299	Bacteria	Proteobacteria	Deltaproteobacteria	Desulfobacterales	Desulfobacteraceae	0.00300725
Mycobacterium	genus	1763	Bacteria	Actinobacteria	Actinobacteria	Corynebacteriales	Mycobacteriaceae	0.00285179
Devosia	genus	46913	Bacteria	Proteobacteria	Alphaproteobacteria	Rhizobiales	Hyphomicrobiaceae	0.0026238
Synechococcus	genus	1129	Bacteria	Cyanobacteria	0	Chroococcales	0	0.00262352
Ruegeria	genus	97050	Bacteria	Proteobacteria	Alphaproteobacteria	Rhodobacterales	Rhodobacteraceae	0.00258112
Spirochaeta	genus	146	Bacteria	Spirochaetes	Spirochaetia	Spirochaetales	Spirochaetaceae	0.00257082
Phycisphaera	genus	666508	Bacteria	Planctomycetes	Phycisphaerae	Phycisphaerales	Phycisphaeraceae	0.0025592
Thioclava	genus	285107	Bacteria	Proteobacteria	Alphaproteobacteria	Rhodobacterales	Rhodobacteraceae	0.00253783
Porphyrobacter	genus	1111	Bacteria	Proteobacteria	Alphaproteobacteria	Sphingomonadales	Erythrobacteraceae	0.00248647
Oceanicaulis	genus	153232	Bacteria	Proteobacteria	Alphaproteobacteria	Rhodobacterales	Hyphomonadaceae	0.00241608
Thiorhodococcus	genus	57488	Bacteria	Proteobacteria	Gammaproteobacteria	Chromatiales	Chromatiaceae	0.00238728
Pseudoruegeria	genus	311411	Bacteria	Proteobacteria	Alphaproteobacteria	Rhodobacterales	Rhodobacteraceae	0.00231507
Magnetospirillum	genus	13134	Bacteria	Proteobacteria	Alphaproteobacteria	Rhodospirillales	Rhodospirillaceae	0.0023119
Aestuariivita	genus	1608457	Bacteria	Proteobacteria	Alphaproteobacteria	Rhodobacterales	Rhodobacteraceae	0.00229691
Leisingera	genus	191028	Bacteria	Proteobacteria	Alphaproteobacteria	Rhodobacterales	Rhodobacteraceae	0.00228398
Rhodopseudomonas	genus	1073	Bacteria	Proteobacteria	Alphaproteobacteria	Rhizobiales	Bradyrhizobiaceae	0.0022351
Candidatus Accumulibacter	genus	327159	Bacteria	Proteobacteria	Betaproteobacteria	0	0	0.00215982
Celeribacter	genus	875170	Bacteria	Proteobacteria	Alphaproteobacteria	Rhodobacterales	Rhodobacteraceae	0.00215665
Hoeflea	genus	274591	Bacteria	Proteobacteria	Alphaproteobacteria	Rhizobiales	Phyllobacteriaceae	0.00212006
Bacteroides	genus	816	Bacteria	Bacteroidetes	Bacteroidia	Bacteroidales	Bacteroidaceae	0.00210236
Variovorax	genus	34072	Bacteria	Proteobacteria	Betaproteobacteria	Burkholderiales	Comamonadaceae	0.00202843
Anaeromyxobacter	genus	161492	Bacteria	Proteobacteria	Deltaproteobacteria	Myxococcales	Anaeromyxobacteraceae	0.00181997
Microbacterium	genus	33882	Bacteria	Actinobacteria	Actinobacteria	Micrococcales	Microbacteriaceae	0.00179362
Thiohalocapsa	genus	85079	Bacteria	Proteobacteria	Gammaproteobacteria	Chromatiales	Chromatiaceae	0.00178194
Aurantimonas	genus	182269	Bacteria	Proteobacteria	Alphaproteobacteria	Rhizobiales	Aurantimonadaceae	0.00175089
Novosphingobium	genus	165696	Bacteria	Proteobacteria	Alphaproteobacteria	Sphingomonadales	Sphingomonadaceae	0.00174866
Methylopila	genus	61653	Bacteria	Proteobacteria	Alphaproteobacteria	Rhizobiales	Methylocystaceae	0.00173538
Roseomonas	genus	125216	Bacteria	Proteobacteria	Alphaproteobacteria	Rhodospirillales	Acetobacteraceae	0.00171697
Microvirga	genus	186650	Bacteria	Proteobacteria	Alphaproteobacteria	Rhizobiales	Methylobacteriaceae	0.00162842
Myxococcus	genus	32	Bacteria	Proteobacteria	Deltaproteobacteria	Myxococcales	Myxococcaceae	0.00161825
Chelatococcus	genus	28209	Bacteria	Proteobacteria	Alphaproteobacteria	Rhizobiales	Beijerinckiaceae	0.00160165
Belnapia	genus	365532	Bacteria	Proteobacteria	Alphaproteobacteria	Rhodospirillales	Acetobacteraceae	0.00159376
Desulfatiglans	genus	1549126	Bacteria	Proteobacteria	Deltaproteobacteria	Desulfobacterales	Desulfobacteraceae	0.00152373
Sphingopyxis	genus	165697	Bacteria	Proteobacteria	Alphaproteobacteria	Sphingomonadales	Sphingomonadaceae	0.00149467
Pannonibacter	genus	227873	Bacteria	Proteobacteria	Alphaproteobacteria	Rhodobacterales	Rhodobacteraceae	0.00146777
Aeromonas	genus	642	Bacteria	Proteobacteria	Gammaproteobacteria	Aeromonadales	Aeromonadaceae	0.0014625
Salinarimonas	genus	690086	Bacteria	Proteobacteria	Alphaproteobacteria	Rhizobiales	Bradyrhizobiaceae	0.00143059
Desulfomicrobium	genus	898	Bacteria	Proteobacteria	Deltaproteobacteria	Desulfovibrionales	Desulfomicrobiaceae	0.00142248
Desulfatibacillum	genus	218207	Bacteria	Proteobacteria	Deltaproteobacteria	Desulfobacterales	Desulfobacteraceae	0.00137518
Sulfitobacter	genus	60136	Bacteria	Proteobacteria	Alphaproteobacteria	Rhodobacterales	Rhodobacteraceae	0.00133501
Brevundimonas	genus	41275	Bacteria	Proteobacteria	Alphaproteobacteria	Caulobacterales	Caulobacteraceae	0.00133399
Desulfonatronum	genus	66848	Bacteria	Proteobacteria	Deltaproteobacteria	Desulfovibrionales	Desulfonatronaceae	0.00131616
Desulfatirhabdium	genus	497742	Bacteria	Proteobacteria	Deltaproteobacteria	Desulfobacterales	Desulfobacteraceae	0.00131379
Haematobacter	genus	366614	Bacteria	Proteobacteria	Alphaproteobacteria	Rhodobacterales	Rhodobacteraceae	0.0013122
Roseobacter	genus	2433	Bacteria	Proteobacteria	Alphaproteobacteria	Rhodobacterales	Rhodobacteraceae	0.00130208
Rhodospirillum	genus	1081	Bacteria	Proteobacteria	Alphaproteobacteria	Rhodospirillales	Rhodospirillaceae	0.00126999
Phenylobacterium	genus	20	Bacteria	Proteobacteria	Alphaproteobacteria	Caulobacterales	Caulobacteraceae	0.00126826
Desulfocarbo	genus	1535192	Bacteria	Proteobacteria	Deltaproteobacteria	Desulfarculales	Desulfarculaceae	0.00126825
Roseibacterium	genus	159345	Bacteria	Proteobacteria	Alphaproteobacteria	Rhodobacterales	Rhodobacteraceae	0.00124424
Rhodococcus	genus	1827	Bacteria	Actinobacteria	Actinobacteria	Corynebacteriales	Nocardiaceae	0.00123828
Gemmobacter	genus	204456	Bacteria	Proteobacteria	Alphaproteobacteria	Rhodobacterales	Rhodobacteraceae	0.00122054
Paenibacillus	genus	44249	Bacteria	Firmicutes	Bacilli	Bacillales	Paenibacillaceae	0.00120393
Caulobacter	genus	75	Bacteria	Proteobacteria	Alphaproteobacteria	Caulobacterales	Caulobacteraceae	0.00117331
Skermanella	genus	204447	Bacteria	Proteobacteria	Alphaproteobacteria	Rhodospirillales	Rhodospirillaceae	0.00116116
Thauera	genus	33057	Bacteria	Proteobacteria	Betaproteobacteria	Rhodocyclales	Rhodocyclaceae	0.00115238
Lysobacter	genus	68	Bacteria	Proteobacteria	Gammaproteobacteria	Xanthomonadales	Xanthomonadaceae	0.00111833
Inquilinus	genus	171673	Bacteria	Proteobacteria	Alphaproteobacteria	Rhodospirillales	Rhodospirillaceae	0.00111814
Xanthobacter	genus	279	Bacteria	Proteobacteria	Alphaproteobacteria	Rhizobiales	Xanthobacteraceae	0.00110873
Lamprocystis	genus	53452	Bacteria	Proteobacteria	Gammaproteobacteria	Chromatiales	Chromatiaceae	0.00109151
Desulfocurvus	genus	700595	Bacteria	Proteobacteria	Deltaproteobacteria	Desulfovibrionales	Desulfovibrionaceae	0.00106876
Massilia	genus	149698	Bacteria	Proteobacteria	Betaproteobacteria	Burkholderiales	Oxalobacteraceae	0.00105669
Nocardioides	genus	1839	Bacteria	Actinobacteria	Actinobacteria	Propionibacteriales	Nocardioidaceae	0.00104058
Geminicoccus	genus	489140	Bacteria	Proteobacteria	Alphaproteobacteria	0	0	0.00103228
Xanthomonas	genus	338	Bacteria	Proteobacteria	Gammaproteobacteria	Xanthomonadales	Xanthomonadaceae	0.00102765
Arthrobacter	genus	1663	Bacteria	Actinobacteria	Actinobacteria	Micrococcales	Micrococcaceae	0.00100512
Elioraea	genus	457933	Bacteria	Proteobacteria	Alphaproteobacteria	Rhodospirillales	0	0.000982484
Desulfuromonas	genus	890	Bacteria	Proteobacteria	Deltaproteobacteria	Desulfuromonadales	Desulfuromonadaceae	0.000979681
Rubellimicrobium	genus	295418	Bacteria	Proteobacteria	Alphaproteobacteria	Rhodobacterales	Rhodobacteraceae	0.00096292
Thioflavicoccus	genus	156885	Bacteria	Proteobacteria	Gammaproteobacteria	Chromatiales	Chromatiaceae	0.000954603
Acidovorax	genus	12916	Bacteria	Proteobacteria	Betaproteobacteria	Burkholderiales	Comamonadaceae	0.000937538
Deferrisoma	genus	1125862	Bacteria	Proteobacteria	Deltaproteobacteria	0	0	0.000923045
Afipia	genus	1033	Bacteria	Proteobacteria	Alphaproteobacteria	Rhizobiales	Bradyrhizobiaceae	0.00092129
Methylibium	genus	316612	Bacteria	Proteobacteria	Betaproteobacteria	Burkholderiales	0	0.000890038
Hyphomicrobium	genus	81	Bacteria	Proteobacteria	Alphaproteobacteria	Rhizobiales	Hyphomicrobiaceae	0.000884371
Marichromatium	genus	85076	Bacteria	Proteobacteria	Gammaproteobacteria	Chromatiales	Chromatiaceae	0.000883519
Desulfarculus	genus	453229	Bacteria	Proteobacteria	Deltaproteobacteria	Desulfarculales	Desulfarculaceae	0.000866848
Sinorhizobium	genus	28105	Bacteria	Proteobacteria	Alphaproteobacteria	Rhizobiales	Rhizobiaceae	0.000852602
Alistipes	genus	239759	Bacteria	Bacteroidetes	Bacteroidia	Bacteroidales	Rikenellaceae	0.000848497
Rhodanobacter	genus	75309	Bacteria	Proteobacteria	Gammaproteobacteria	Xanthomonadales	Rhodanobacteraceae	0.000847621
Methylocystis	genus	133	Bacteria	Proteobacteria	Alphaproteobacteria	Rhizobiales	Methylocystaceae	0.000831914
Desulfobacter	genus	2289	Bacteria	Proteobacteria	Deltaproteobacteria	Desulfobacterales	Desulfobacteraceae	0.000824289
Wenxinia	genus	653686	Bacteria	Proteobacteria	Alphaproteobacteria	Rhodobacterales	Rhodobacteraceae	0.000808639
Labrenzia	genus	478070	Bacteria	Proteobacteria	Alphaproteobacteria	Rhodobacterales	Rhodobacteraceae	0.000800282
Salipiger	genus	263377	Bacteria	Proteobacteria	Alphaproteobacteria	Rhodobacterales	Rhodobacteraceae	0.000796626
Deinococcus	genus	1298	Bacteria	Deinococcus-Thermus	Deinococci	Deinococcales	Deinococcaceae	0.000794726
Tropicibacter	genus	599653	Bacteria	Proteobacteria	Alphaproteobacteria	Rhodobacterales	Rhodobacteraceae	0.000774682
Acidiphilium	genus	522	Bacteria	Proteobacteria	Alphaproteobacteria	Rhodospirillales	Acetobacteraceae	0.000770365
Arenimonas	genus	490567	Bacteria	Proteobacteria	Gammaproteobacteria	Xanthomonadales	Xanthomonadaceae	0.000763533
Caenispirillum	genus	414051	Bacteria	Proteobacteria	Alphaproteobacteria	Rhodospirillales	Rhodospirillaceae	0.000760634
Nitratireductor	genus	245876	Bacteria	Proteobacteria	Alphaproteobacteria	Rhizobiales	Phyllobacteriaceae	0.000724047
Polymorphum	genus	991903	Bacteria	Proteobacteria	Alphaproteobacteria	0	0	0.000715714
Scytonema	genus	1203	Bacteria	Cyanobacteria	0	Nostocales	Scytonemataceae	0.000710732
Thalassobaculum	genus	526215	Bacteria	Proteobacteria	Alphaproteobacteria	Rhodospirillales	Rhodospirillaceae	0.000689708
Nocardia	genus	1817	Bacteria	Actinobacteria	Actinobacteria	Corynebacteriales	Nocardiaceae	0.000663936
Pelagibaca	genus	360528	Bacteria	Proteobacteria	Alphaproteobacteria	Rhodobacterales	Rhodobacteraceae	0.000662325
Nocardiopsis	genus	2013	Bacteria	Actinobacteria	Actinobacteria	Streptosporangiales	Nocardiopsaceae	0.000655523
Rubritepida	genus	182402	Bacteria	Proteobacteria	Alphaproteobacteria	Rhodospirillales	Acetobacteraceae	0.000642595
Arhodomonas	genus	2368	Bacteria	Proteobacteria	Gammaproteobacteria	Chromatiales	Ectothiorhodospiraceae	0.000642493
Sphingobium	genus	165695	Bacteria	Proteobacteria	Alphaproteobacteria	Sphingomonadales	Sphingomonadaceae	0.000640126
Pleomorphomonas	genus	261933	Bacteria	Proteobacteria	Alphaproteobacteria	Rhizobiales	Methylocystaceae	0.000637925
Dinoroseobacter	genus	309512	Bacteria	Proteobacteria	Alphaproteobacteria	Rhodobacterales	Rhodobacteraceae	0.000625181
Cupriavidus	genus	106589	Bacteria	Proteobacteria	Betaproteobacteria	Burkholderiales	Burkholderiaceae	0.000612297
Oceanibaculum	genus	659693	Bacteria	Proteobacteria	Alphaproteobacteria	Rhodospirillales	Rhodospirillaceae	0.00060707
Thiorhodovibrio	genus	61593	Bacteria	Proteobacteria	Gammaproteobacteria	Chromatiales	Chromatiaceae	0.000606281
Achromobacter	genus	222	Bacteria	Proteobacteria	Betaproteobacteria	Burkholderiales	Alcaligenaceae	0.000599713
Rhizobacter	genus	212743	Bacteria	Proteobacteria	Betaproteobacteria	Burkholderiales	0	0.000598764
Diplosphaera	genus	1148783	Bacteria	Verrucomicrobia	Opitutae	Opitutales	Opitutaceae	0.000598042
Lutibaculum	genus	1358438	Bacteria	Proteobacteria	Alphaproteobacteria	Rhizobiales	Rhodobiaceae	0.000589774
Ensifer	genus	106591	Bacteria	Proteobacteria	Alphaproteobacteria	Rhizobiales	Rhizobiaceae	0.000575717
Thiocystis	genus	13724	Bacteria	Proteobacteria	Gammaproteobacteria	Chromatiales	Chromatiaceae	0.000574419
Kaistia	genus	166953	Bacteria	Proteobacteria	Alphaproteobacteria	Rhizobiales	Rhizobiaceae	0.000552657
Pelobacter	genus	18	Bacteria	Proteobacteria	Deltaproteobacteria	Desulfuromonadales	Pelobacteraceae	0.000548824
Solimonas	genus	413435	Bacteria	Proteobacteria	Gammaproteobacteria	Nevskiales	Sinobacteraceae	0.00053973
Tistrella	genus	171436	Bacteria	Proteobacteria	Alphaproteobacteria	Rhodospirillales	Rhodospirillaceae	0.000537101
Stenotrophomonas	genus	40323	Bacteria	Proteobacteria	Gammaproteobacteria	Xanthomonadales	Xanthomonadaceae	0.000528962
Bordetella	genus	517	Bacteria	Proteobacteria	Betaproteobacteria	Burkholderiales	Alcaligenaceae	0.000524944
Actinomyces	genus	1654	Bacteria	Actinobacteria	Actinobacteria	Actinomycetales	Actinomycetaceae	0.000522998
Frankia	genus	1854	Bacteria	Actinobacteria	Actinobacteria	Frankiales	Frankiaceae	0.000515814
Amorphus	genus	580880	Bacteria	Proteobacteria	Alphaproteobacteria	Rhizobiales	Rhodobiaceae	0.000512307
Thiomonas	genus	32012	Bacteria	Proteobacteria	Betaproteobacteria	Burkholderiales	0	0.000510983
Prosthecomicrobium	genus	81894	Bacteria	Proteobacteria	Alphaproteobacteria	Rhizobiales	Hyphomicrobiaceae	0.000506242
Parvularcula	genus	208215	Bacteria	Proteobacteria	Alphaproteobacteria	Parvularculales	Parvularculaceae	0.000501245
Defluviimonas	genus	1097466	Bacteria	Proteobacteria	Alphaproteobacteria	Rhodobacterales	Rhodobacteraceae	0.000497414
Solirubrobacter	genus	207599	Bacteria	Actinobacteria	Thermoleophilia	Solirubrobacterales	Solirubrobacteraceae	0.000496382
Rhodovibrio	genus	85274	Bacteria	Proteobacteria	Alphaproteobacteria	Rhodospirillales	Rhodospirillaceae	0.000496316
Pseudoxanthomonas	genus	83618	Bacteria	Proteobacteria	Gammaproteobacteria	Xanthomonadales	Xanthomonadaceae	0.00049254
Alkalilimnicola	genus	133193	Bacteria	Proteobacteria	Gammaproteobacteria	Chromatiales	Ectothiorhodospiraceae	0.000491386
Allochromatium	genus	85072	Bacteria	Proteobacteria	Gammaproteobacteria	Chromatiales	Chromatiaceae	0.000490056
Rubrivivax	genus	28067	Bacteria	Proteobacteria	Betaproteobacteria	Burkholderiales	0	0.000489225
Pantoea	genus	53335	Bacteria	Proteobacteria	Gammaproteobacteria	Enterobacteriales	Enterobacteriaceae	0.000485916
Afifella	genus	643217	Bacteria	Proteobacteria	Alphaproteobacteria	Rhizobiales	Rhodobiaceae	0.000485357
Marinovum	genus	367771	Bacteria	Proteobacteria	Alphaproteobacteria	Rhodobacterales	Rhodobacteraceae	0.000475804
Citromicrobium	genus	72173	Bacteria	Proteobacteria	Alphaproteobacteria	Sphingomonadales	Sphingomonadaceae	0.000473596
Azorhizobium	genus	6	Bacteria	Proteobacteria	Alphaproteobacteria	Rhizobiales	Xanthobacteraceae	0.000468846
Corynebacterium	genus	1716	Bacteria	Actinobacteria	Actinobacteria	Corynebacteriales	Corynebacteriaceae	0.000449936
Agrobacterium	genus	357	Bacteria	Proteobacteria	Alphaproteobacteria	Rhizobiales	Rhizobiaceae	0.000447598
Thiohalorhabdus	genus	492233	Bacteria	Proteobacteria	Gammaproteobacteria	0	0	0.000440281
Pelomonas	genus	335058	Bacteria	Proteobacteria	Betaproteobacteria	Burkholderiales	Comamonadaceae	0.000435647
Stappia	genus	152161	Bacteria	Proteobacteria	Alphaproteobacteria	Rhodobacterales	Rhodobacteraceae	0.000434342
Gordonia	genus	2053	Bacteria	Actinobacteria	Actinobacteria	Corynebacteriales	Gordoniaceae	0.000431432
Shinella	genus	323620	Bacteria	Proteobacteria	Alphaproteobacteria	Rhizobiales	Rhizobiaceae	0.000429132
Microcystis	genus	1125	Bacteria	Cyanobacteria	0	Chroococcales	0	0.000426727
Maribius	genus	387095	Bacteria	Proteobacteria	Alphaproteobacteria	Rhodobacterales	Rhodobacteraceae	0.00042558
Oceaniovalibus	genus	1207070	Bacteria	Proteobacteria	Alphaproteobacteria	Rhodobacterales	Rhodobacteraceae	0.000425354
Alcanivorax	genus	59753	Bacteria	Proteobacteria	Gammaproteobacteria	Oceanospirillales	Alcanivoracaceae	0.000413168
Clostridium	genus	1485	Bacteria	Firmicutes	Clostridia	Clostridiales	Clostridiaceae	0.000406656
Fodinicurvata	genus	1121829	Bacteria	Proteobacteria	Alphaproteobacteria	Rhodospirillales	Rhodospirillaceae	0.000396377
Meiothermus	genus	65551	Bacteria	Deinococcus-Thermus	Deinococci	Thermales	Thermaceae	0.000396307
Starkeya	genus	152053	Bacteria	Proteobacteria	Alphaproteobacteria	Rhizobiales	Xanthobacteraceae	0.000386121
Vibrio	genus	662	Bacteria	Proteobacteria	Gammaproteobacteria	Vibrionales	Vibrionaceae	0.00038241
Acinetobacter	genus	469	Bacteria	Proteobacteria	Gammaproteobacteria	Pseudomonadales	Moraxellaceae	0.000380937
Prevotella	genus	838	Bacteria	Bacteroidetes	Bacteroidia	Bacteroidales	Prevotellaceae	0.000373977
Sagittula	genus	58842	Bacteria	Proteobacteria	Alphaproteobacteria	Rhodobacterales	Rhodobacteraceae	0.000373702
Maritimibacter	genus	404235	Bacteria	Proteobacteria	Alphaproteobacteria	Rhodobacterales	Rhodobacteraceae	0.000368597
Chryseobacterium	genus	59732	Bacteria	Bacteroidetes	Flavobacteriia	Flavobacteriales	Flavobacteriaceae	0.000345563
Rhodopirellula	genus	265488	Bacteria	Planctomycetes	Planctomycetia	Planctomycetales	Planctomycetaceae	0.000342476
Serratia	genus	613	Bacteria	Proteobacteria	Gammaproteobacteria	Enterobacteriales	Enterobacteriaceae	0.000340889
Janthinobacterium	genus	29580	Bacteria	Proteobacteria	Betaproteobacteria	Burkholderiales	Oxalobacteraceae	0.000340019
Blastochloris	genus	59282	Bacteria	Proteobacteria	Alphaproteobacteria	Rhizobiales	Hyphomicrobiaceae	0.000336799
Halorhodospira	genus	85108	Bacteria	Proteobacteria	Gammaproteobacteria	Chromatiales	Ectothiorhodospiraceae	0.000336611
Phaeobacter	genus	302485	Bacteria	Proteobacteria	Alphaproteobacteria	Rhodobacterales	Rhodobacteraceae	0.000324685
Thermithiobacillus	genus	119979	Bacteria	Proteobacteria	Gammaproteobacteria	Acidithiobacillales	Thermithiobacillaceae	0.000321836
Lysinimicrobium	genus	1217415	Bacteria	Actinobacteria	Actinobacteria	Micrococcales	Demequinaceae	0.000320523
Enterobacter	genus	547	Bacteria	Proteobacteria	Gammaproteobacteria	Enterobacteriales	Enterobacteriaceae	0.000317954
Cellulomonas	genus	1707	Bacteria	Actinobacteria	Actinobacteria	Micrococcales	Cellulomonadaceae	0.000317575
Reyranella	genus	445219	Bacteria	Proteobacteria	Alphaproteobacteria	Rhodospirillales	0	0.000313778
Herbaspirillum	genus	963	Bacteria	Proteobacteria	Betaproteobacteria	Burkholderiales	Oxalobacteraceae	0.000311337
Ideonella	genus	36862	Bacteria	Proteobacteria	Betaproteobacteria	Burkholderiales	0	0.000297302
Methylomicrobium	genus	39773	Bacteria	Proteobacteria	Gammaproteobacteria	Methylococcales	Methylococcaceae	0.000290333
Sediminimonas	genus	659427	Bacteria	Proteobacteria	Alphaproteobacteria	Rhodobacterales	Rhodobacteraceae	0.000281856
Neisseria	genus	482	Bacteria	Proteobacteria	Betaproteobacteria	Neisseriales	Neisseriaceae	0.000281191
Methylosinus	genus	425	Bacteria	Proteobacteria	Alphaproteobacteria	Rhizobiales	Methylocystaceae	0.000277965
Dongia	genus	1146845	Bacteria	Proteobacteria	Alphaproteobacteria	Rhodospirillales	Rhodospirillaceae	0.00027192
Chromohalobacter	genus	42054	Bacteria	Proteobacteria	Gammaproteobacteria	Oceanospirillales	Halomonadaceae	0.000268124
Azospira	genus	146937	Bacteria	Proteobacteria	Betaproteobacteria	Rhodocyclales	Rhodocyclaceae	0.000267667
Propionibacterium	genus	1743	Bacteria	Actinobacteria	Actinobacteria	Propionibacteriales	Propionibacteriaceae	0.000263712
Chloroflexus	genus	1107	Bacteria	Chloroflexi	Chloroflexia	Chloroflexales	Chloroflexaceae	0.000260406
Bifidobacterium	genus	1678	Bacteria	Actinobacteria	Actinobacteria	Bifidobacteriales	Bifidobacteriaceae	0.000255022
Dickeya	genus	204037	Bacteria	Proteobacteria	Gammaproteobacteria	Enterobacteriales	Enterobacteriaceae	0.000250692
Amycolatopsis	genus	1813	Bacteria	Actinobacteria	Actinobacteria	Pseudonocardiales	Pseudonocardiaceae	0.000243973
Gulbenkiania	genus	397456	Bacteria	Proteobacteria	Betaproteobacteria	Neisseriales	Chromobacteriaceae	0.000241341
Acidocella	genus	50709	Bacteria	Proteobacteria	Alphaproteobacteria	Rhodospirillales	Acetobacteraceae	0.000238284
Pararhodospirillum	genus	1612157	Bacteria	Proteobacteria	Alphaproteobacteria	Rhodospirillales	Rhodospirillaceae	0.000235096
Luteibacter	genus	242605	Bacteria	Proteobacteria	Gammaproteobacteria	Xanthomonadales	Rhodanobacteraceae	0.000231887
Duganella	genus	75654	Bacteria	Proteobacteria	Betaproteobacteria	Burkholderiales	Oxalobacteraceae	0.000227207
Thalassospira	genus	168934	Bacteria	Proteobacteria	Alphaproteobacteria	Rhodospirillales	Rhodospirillaceae	0.000225426
Flavobacterium	genus	237	Bacteria	Bacteroidetes	Flavobacteriia	Flavobacteriales	Flavobacteriaceae	0.000221013
Lactobacillus	genus	1578	Bacteria	Firmicutes	Bacilli	Lactobacillales	Lactobacillaceae	0.000220204
Bilophila	genus	35832	Bacteria	Proteobacteria	Deltaproteobacteria	Desulfovibrionales	Desulfovibrionaceae	0.000219507
Thalassobacter	genus	266808	Bacteria	Proteobacteria	Alphaproteobacteria	Rhodobacterales	Rhodobacteraceae	0.000215343
Meganema	genus	356797	Bacteria	Proteobacteria	Alphaproteobacteria	Rhizobiales	Methylobacteriaceae	0.000208164
Pseudoalteromonas	genus	53246	Bacteria	Proteobacteria	Gammaproteobacteria	Alteromonadales	Pseudoalteromonadaceae	0.000195123
Ochrobactrum	genus	528	Bacteria	Proteobacteria	Alphaproteobacteria	Rhizobiales	Brucellaceae	0.000193248
Comamonas	genus	283	Bacteria	Proteobacteria	Betaproteobacteria	Burkholderiales	Comamonadaceae	0.000190811
Klebsiella	genus	570	Bacteria	Proteobacteria	Gammaproteobacteria	Enterobacteriales	Enterobacteriaceae	0.000189213
Treponema	genus	157	Bacteria	Spirochaetes	Spirochaetia	Spirochaetales	Spirochaetaceae	0.000184669
Streptococcus	genus	1301	Bacteria	Firmicutes	Bacilli	Lactobacillales	Streptococcaceae	0.00018391
Odoribacter	genus	283168	Bacteria	Bacteroidetes	Bacteroidia	Bacteroidales	Porphyromonadaceae	0.000175529
Geobacillus	genus	129337	Bacteria	Firmicutes	Bacilli	Bacillales	Bacillaceae	0.000174496
Phycicoccus	genus	367298	Bacteria	Actinobacteria	Actinobacteria	Micrococcales	Intrasporangiaceae	0.000165305
Capnocytophaga	genus	1016	Bacteria	Bacteroidetes	Flavobacteriia	Flavobacteriales	Flavobacteriaceae	0.000164207
Legionella	genus	445	Bacteria	Proteobacteria	Gammaproteobacteria	Legionellales	Legionellaceae	0.000163403
Brucella	genus	234	Bacteria	Proteobacteria	Alphaproteobacteria	Rhizobiales	Brucellaceae	0.00016111
Microbispora	genus	2005	Bacteria	Actinobacteria	Actinobacteria	Streptosporangiales	Streptosporangiaceae	0.000156389
Actinoplanes	genus	1865	Bacteria	Actinobacteria	Actinobacteria	Micromonosporales	Micromonosporaceae	0.000154102
Leifsonia	genus	110932	Bacteria	Actinobacteria	Actinobacteria	Micrococcales	Microbacteriaceae	0.000133684
Micromonospora	genus	1873	Bacteria	Actinobacteria	Actinobacteria	Micromonosporales	Micromonosporaceae	0.000127281
Terrabacter	genus	53355	Bacteria	Actinobacteria	Actinobacteria	Micrococcales	Intrasporangiaceae	0.000124819
Akkermansia	genus	239934	Bacteria	Verrucomicrobia	Verrucomicrobiae	Verrucomicrobiales	Akkermansiaceae	0.000114221
Salinibacter	genus	146918	Bacteria	Bacteroidetes	0	Bacteroidetes Order II. Incertae sedis	Rhodothermaceae	0.000113115
Olsenella	genus	133925	Bacteria	Actinobacteria	Coriobacteriia	Coriobacteriales	Atopobiaceae	0.000112798
Halorubrum	genus	56688	Archaea	Euryarchaeota	Halobacteria	Haloferacales	Haloferacaceae	0.000110129
Campylobacter	genus	194	Bacteria	Proteobacteria	Epsilonproteobacteria	Campylobacterales	Campylobacteraceae	0.000105631
Helicobacter	genus	209	Bacteria	Proteobacteria	Epsilonproteobacteria	Campylobacterales	Helicobacteraceae	0.000104918
Methylomonas	genus	416	Bacteria	Proteobacteria	Gammaproteobacteria	Methylococcales	Methylococcaceae	0.000101125
Cobetia	genus	204286	Bacteria	Proteobacteria	Gammaproteobacteria	Oceanospirillales	Halomonadaceae	9.59546e-05
Agreia	genus	110934	Bacteria	Actinobacteria	Actinobacteria	Micrococcales	Microbacteriaceae	9.35096e-05
Prochlorococcus	genus	1218	Bacteria	Cyanobacteria	0	Prochlorales	Prochlorococcaceae	8.99298e-05
Leptospira	genus	171	Bacteria	Spirochaetes	Spirochaetia	0	Leptospiraceae	8.95656e-05
Aquitalea	genus	407217	Bacteria	Proteobacteria	Betaproteobacteria	Neisseriales	Chromobacteriaceae	8.63546e-05
Asaia	genus	91914	Bacteria	Proteobacteria	Alphaproteobacteria	Rhodospirillales	Acetobacteraceae	8.01674e-05
Raoultella	genus	160674	Bacteria	Proteobacteria	Gammaproteobacteria	Enterobacteriales	Enterobacteriaceae	6.97558e-05
Salinispora	genus	168694	Bacteria	Actinobacteria	Actinobacteria	Micromonosporales	Micromonosporaceae	6.29243e-05
Streptacidiphilus	genus	228398	Bacteria	Actinobacteria	Actinobacteria	Streptomycetales	Streptomycetaceae	6.0272e-05
Thermoactinomyces	genus	2023	Bacteria	Firmicutes	Bacilli	Bacillales	Thermoactinomycetaceae	5.68652e-05
