# Supplementary material for: Understanding the Mechanisms Behind the Response to Environmental Perturbation in Microbial Mats: A Metagenomic-Network Based Approach
Source: Front Microbiol. 2018 Nov 28;9:2606. doi: 10.3389/fmicb.2018.02606 (PMC6280815; doi:10.3389/fmicb.2018.02606)
Supplement: Supplementary file 4 [file Table_4.xlsx]

## Sheet: VenEuler 
Supplementary Table 4 . List of particular genera obtained from Venn Euler diagram during dry conditions
Names	total	elements	Level	Domain	Phylum	Class	Order	Family
Site A Site B	3	Borreliella	genus	Bacteria	Spirochaetes	Spirochaetia	Spirochaetales	Borreliaceae
Site A Site B	3	Halanaerobiaceae unclassified	family	Bacteria	Firmicutes	Clostridia	Halanaerobiales	Halanaerobiaceae
Site A Site B	3	Candidatus Protochlamydia	genus	Bacteria	Chlamydiae	Chlamydiia	Chlamydiales	Parachlamydiaceae
Site A Site C	6	Marinimicrobium	genus	Bacteria	Proteobacteria	Gammaproteobacteria	Cellvibrionales	Cellvibrionaceae
Site A Site C	6	Methanohalophilus	genus	Archaea	Euryarchaeota	Methanomicrobia	Methanosarcinales	Methanosarcinaceae
Site A Site C	6	Gramella	genus	Bacteria	Bacteroidetes	Flavobacteriia	Flavobacteriales	Flavobacteriaceae
Site A Site C	6	Kordia	genus	Bacteria	Bacteroidetes	Flavobacteriia	Flavobacteriales	Flavobacteriaceae
Site A Site C	6	Peptostreptococcus	genus	Bacteria	Firmicutes	Clostridia	Clostridiales	Peptostreptococcaceae
Site A Site C	6	Marivirga	genus	Bacteria	Bacteroidetes	Cytophagia	Cytophagales	Flammeovirgaceae
Site B Site C	3	Halobacteroidaceae unclassified	family	Bacteria	Firmicutes	Clostridia	Halanaerobiales	Halobacteroidaceae
Site B Site C	3	Planococcaceae unclassified	family	Bacteria	Firmicutes	Bacilli	Bacillales	Planococcaceae
Site B Site C	3	Peptoclostridium	genus	Bacteria	Firmicutes	Clostridia	Clostridiales	Peptostreptococcaceae
Site A	35	Dictyosteliida unclassified	order	Protista			Dictyosteliida
Site A	35	Dictyostelium	genus	Protista			Dictyosteliida
Site A	35	TACK group unclassified	no rank	Archaea
Site A	35	Acidimicrobiia unclassified	class	Bacteria	Actinobacteria	Acidimicrobiia
Site A	35	Blastococcus	genus	Bacteria	Actinobacteria	Actinobacteria	Geodermatophilales	Geodermatophilaceae
Site A	35	Cryobacterium	genus	Bacteria	Actinobacteria	Actinobacteria	Micrococcales	Microbacteriaceae
Site A	35	Echinicola	genus	Bacteria	Bacteroidetes	Cytophagia	Cytophagales	Cyclobacteriaceae
Site A	35	Fulvivirga	genus	Bacteria	Bacteroidetes	Cytophagia	Cytophagales	Flammeovirgaceae
Site A	35	Mangrovimonas	genus	Bacteria	Bacteroidetes	Flavobacteriia	Flavobacteriales	Flavobacteriaceae
Site A	35	Elusimicrobia unclassified	phylum	Bacteria	Elusimicrobia
Site A	35	Haladaptatus	genus	Archaea	Euryarchaeota	Halobacteria	Halobacteriales	Halobacteriaceae
Site A	35	Halogeometricum	genus	Archaea	Euryarchaeota	Halobacteria	Haloferacales	Haloferacaceae
Site A	35	Halonotius	genus	Archaea	Euryarchaeota	Halobacteria	Haloferacales	Haloferacaceae
Site A	35	Haloterrigena	genus	Archaea	Euryarchaeota	Halobacteria	Natrialbales	Natrialbaceae
Site A	35	Methanomicrobiaceae unclassified	family	Archaea	Euryarchaeota	Methanomicrobia	Methanomicrobiales	Methanomicrobiaceae
Site A	35	Thermoplasmatales unclassified	order	Archaea	Euryarchaeota	Thermoplasmata	Thermoplasmatales
Site A	35	Lysinibacillus	genus	Bacteria	Firmicutes	Bacilli	Bacillales	Bacillaceae
Site A	35	Coprococcus	genus	Bacteria	Firmicutes	Clostridia	Clostridiales	Lachnospiraceae
Site A	35	Acidaminococcus	genus	Bacteria	Firmicutes	Negativicutes	Selenomonadales	Acidaminococcaceae
Site A	35	Cetobacterium	genus	Bacteria	Fusobacteria	Fusobacteriia	Fusobacteriales	Fusobacteriaceae
Site A	35	Ponticaulis	genus	Bacteria	Proteobacteria	Alphaproteobacteria	Rhodobacterales	Hyphomonadaceae
Site A	35	Woodsholea	genus	Bacteria	Proteobacteria	Alphaproteobacteria	Caulobacterales	Caulobacteraceae
Site A	35	Pseudoduganella	genus	Bacteria	Proteobacteria	Betaproteobacteria	Burkholderiales	Oxalobacteraceae
Site A	35	Lebetimonas	genus	Bacteria	Proteobacteria	Epsilonproteobacteria	Nautiliales	Nautiliaceae
Site A	35	Aggregatibacter	genus	Bacteria	Proteobacteria	Gammaproteobacteria	Pasteurellales	Pasteurellaceae
Site A	35	Alishewanella	genus	Bacteria	Proteobacteria	Gammaproteobacteria	Alteromonadales	Alteromonadaceae
Site A	35	Candidatus Blochmannia	genus	Bacteria	Proteobacteria	Gammaproteobacteria	Enterobacteriales	Enterobacteriaceae
Site A	35	Coxiellaceae unclassified	family	Bacteria	Proteobacteria	Gammaproteobacteria	Legionellales	Coxiellaceae
Site A	35	Moritella	genus	Bacteria	Proteobacteria	Gammaproteobacteria	Alteromonadales	Moritellaceae
Site A	35	Porticoccaceae unclassified	family	Bacteria	Proteobacteria	Gammaproteobacteria	Cellvibrionales	Porticoccaceae
Site A	35	Pseudohongiella	genus	Bacteria	Proteobacteria	Gammaproteobacteria
Site A	35	Tatlockia	genus	Bacteria	Proteobacteria	Gammaproteobacteria	Legionellales	Legionellaceae
Site A	35	Thioalkalimicrobium	genus	Bacteria	Proteobacteria	Gammaproteobacteria	Thiotrichales	Piscirickettsiaceae
Site A	35	Thermotogaceae unclassified	family	Bacteria	Thermotogae	Thermotogae	Thermotogales	Thermotogaceae
Site A	35	Opitutae unclassified	class	Bacteria	Verrucomicrobia	Opitutae
Site B	24	Ascomycota unclassified	phylum	Fungi	Ascomycota
Site B	24	Tolypothrix	genus	Bacteria	Cyanobacteria		Nostocales	Microchaetaceae
Site B	24	Fibrobacteres unclassified	phylum	Bacteria	Fibrobacteres
Site B	24	Granulicella	genus	Bacteria	Acidobacteria	Acidobacteriia	Acidobacteriales	Acidobacteriaceae
Site B	24	Ehrlichia	genus	Bacteria	Proteobacteria	Alphaproteobacteria	Rickettsiales	Anaplasmataceae
Site B	24	Listeriaceae unclassified	family	Bacteria	Firmicutes	Bacilli	Bacillales	Listeriaceae
Site B	24	Virgibacillus	genus	Bacteria	Firmicutes	Bacilli	Bacillales	Bacillaceae
Site B	24	Carnobacteriaceae unclassified	family	Bacteria	Firmicutes	Bacilli	Lactobacillales	Carnobacteriaceae
Site B	24	Salinicoccus	genus	Bacteria	Firmicutes	Bacilli	Bacillales	Staphylococcaceae
Site B	24	Sporolactobacillaceae unclassified	family	Bacteria	Firmicutes	Bacilli	Bacillales	Sporolactobacillaceae
Site B	24	Dysgonomonas	genus	Bacteria	Bacteroidetes	Bacteroidia	Bacteroidales	Porphyromonadaceae
Site B	24	Methylobacillus	genus	Bacteria	Proteobacteria	Betaproteobacteria	Methylophilales	Methylophilaceae
Site B	24	Eubacterium	genus	Bacteria	Firmicutes	Clostridia	Clostridiales	Eubacteriaceae
Site B	24	Helicobacteraceae unclassified	family	Bacteria	Proteobacteria	Epsilonproteobacteria	Campylobacterales	Helicobacteraceae
Site B	24	Polaribacter	genus	Bacteria	Bacteroidetes	Flavobacteriia	Flavobacteriales	Flavobacteriaceae
Site B	24	Salinivibrio	genus	Bacteria	Proteobacteria	Gammaproteobacteria	Vibrionales	Vibrionaceae
Site B	24	Idiomarinaceae unclassified	family	Bacteria	Proteobacteria	Gammaproteobacteria	Alteromonadales	Idiomarinaceae
Site B	24	Proteus	genus	Bacteria	Proteobacteria	Gammaproteobacteria	Enterobacteriales	Enterobacteriaceae
Site B	24	Lacimicrobium	genus	Bacteria	Proteobacteria	Gammaproteobacteria	Alteromonadales	Alteromonadaceae
Site B	24	Methanomicrobiales unclassified	order	Archaea	Euryarchaeota	Methanomicrobia	Methanomicrobiales
Site B	24	Mycoplasma	genus	Bacteria	Tenericutes	Mollicutes	Mycoplasmatales	Mycoplasmataceae
Site B	24	Megamonas	genus	Bacteria	Firmicutes	Negativicutes	Selenomonadales	Veillonellaceae
Site B	24	Spirochaetales unclassified	order	Bacteria	Spirochaetes	Spirochaetia	Spirochaetales
Site B	24	Fervidobacterium	genus	Bacteria	Thermotogae	Thermotogae	Thermotogales	Fervidobacteriaceae
Site C	85	Caliciviridae unclassified	family	Viruses				Caliciviridae
Site C	85	Kibdelosporangium	genus	Bacteria	Actinobacteria	Actinobacteria	Pseudonocardiales	Pseudonocardiaceae
Site C	85	Rothia	genus	Bacteria	Actinobacteria	Actinobacteria	Micrococcales	Micrococcaceae
Site C	85	Plasmodium	genus	Protista	Apicomplexa	Aconoidasida	Haemosporida	Plasmodiidae
Site C	85	Eucoccidiorida unclassified	order	Protista	Apicomplexa	Coccidia	Eucoccidiorida
Site C	85	Aquificaceae unclassified	family	Bacteria	Aquificae	Aquificae	Aquificales	Aquificaceae
Site C	85	Diaporthales unclassified	order	Fungi	Ascomycota	Sordariomycetes	Diaporthales
Site C	85	Marinilabilia	genus	Bacteria	Bacteroidetes	Bacteroidia	Bacteroidales	Marinilabiliaceae
Site C	85	Sunxiuqinia	genus	Bacteria	Bacteroidetes	Bacteroidia	Bacteroidales	Prolixibacteraceae
Site C	85	Belliella	genus	Bacteria	Bacteroidetes	Cytophagia	Cytophagales	Cyclobacteriaceae
Site C	85	Flexibacter	genus	Bacteria	Bacteroidetes	Cytophagia	Cytophagales	Cytophagaceae
Site C	85	Runella	genus	Bacteria	Bacteroidetes	Cytophagia	Cytophagales	Cytophagaceae
Site C	85	Dokdonia	genus	Bacteria	Bacteroidetes	Flavobacteriia	Flavobacteriales	Flavobacteriaceae
Site C	85	Robiginitalea	genus	Bacteria	Bacteroidetes	Flavobacteriia	Flavobacteriales	Flavobacteriaceae
Site C	85	Balneola	genus	Bacteria	Bacteroidetes	Sphingobacteriia	Sphingobacteriales	Chitinophagaceae
Site C	85	Gracilimonas	genus	Bacteria	Bacteroidetes	Sphingobacteriia	Sphingobacteriales	Chitinophagaceae
Site C	85	Sphingobacteriales unclassified	order	Bacteria	Bacteroidetes	Sphingobacteriia	Sphingobacteriales
Site C	85	Chlamydia	genus	Bacteria	Chlamydiae	Chlamydiia	Chlamydiales	Chlamydiaceae
Site C	85	Chlamydia/Chlamydophila group unclassified	no rank	Bacteria	Chlamydiae	Chlamydiia	Chlamydiales	Chlamydiaceae
Site C	85	Chloroherpeton	genus	Bacteria	Chlorobi	Chlorobia	Chlorobiales	Chlorobiaceae
Site C	85	Ignicoccus	genus	Archaea	Crenarchaeota	Thermoprotei	Desulfurococcales	Desulfurococcaceae
Site C	85	Thermoproteaceae unclassified	family	Archaea	Crenarchaeota	Thermoprotei	Thermoproteales	Thermoproteaceae
Site C	85	Xenococcus	genus	Bacteria	Cyanobacteria		Pleurocapsales
Site C	85	Natrinema	genus	Archaea	Euryarchaeota	Halobacteria	Natrialbales	Natrialbaceae
Site C	85	Gorillibacterium	genus	Bacteria	Firmicutes	Bacilli	Bacillales	Paenibacillaceae
Site C	85	Lactobacillaceae unclassified	family	Bacteria	Firmicutes	Bacilli	Lactobacillales	Lactobacillaceae
Site C	85	Lactococcus	genus	Bacteria	Firmicutes	Bacilli	Lactobacillales	Streptococcaceae
Site C	85	Listeria	genus	Bacteria	Firmicutes	Bacilli	Bacillales	Listeriaceae
Site C	85	Ornithinibacillus	genus	Bacteria	Firmicutes	Bacilli	Bacillales	Bacillaceae
Site C	85	Blautia	genus	Bacteria	Firmicutes	Clostridia	Clostridiales	Lachnospiraceae
Site C	85	Caloranaerobacter	genus	Bacteria	Firmicutes	Clostridia	Clostridiales	Clostridiaceae
Site C	85	Eubacteriaceae unclassified	family	Bacteria	Firmicutes	Clostridia	Clostridiales	Eubacteriaceae
Site C	85	Halanaerobium	genus	Bacteria	Firmicutes	Clostridia	Halanaerobiales	Halanaerobiaceae
Site C	85	Halobacteroides	genus	Bacteria	Firmicutes	Clostridia	Halanaerobiales	Halobacteroidaceae
Site C	85	Halonatronum	genus	Bacteria	Firmicutes	Clostridia	Halanaerobiales	Halobacteroidaceae
Site C	85	Moorella	genus	Bacteria	Firmicutes	Clostridia	Thermoanaerobacterales	Thermoanaerobacteraceae
Site C	85	Orenia	genus	Bacteria	Firmicutes	Clostridia	Halanaerobiales	Halobacteroidaceae
Site C	85	Oribacterium	genus	Bacteria	Firmicutes	Clostridia	Clostridiales	Lachnospiraceae
Site C	85	Nitrospiraceae unclassified	family	Bacteria	Nitrospirae	Nitrospira	Nitrospirales	Nitrospiraceae
Site C	85	Aliiroseovarius	genus	Bacteria	Proteobacteria	Alphaproteobacteria	Rhodobacterales	Rhodobacteraceae
Site C	85	Altererythrobacter	genus	Bacteria	Proteobacteria	Alphaproteobacteria	Sphingomonadales	Erythrobacteraceae
Site C	85	Candidatus Phaeomarinobacter	genus	Bacteria	Proteobacteria	Alphaproteobacteria	Rhizobiales	Rhodobiaceae
Site C	85	Falsirhodobacter	genus	Bacteria	Proteobacteria	Alphaproteobacteria	Rhodobacterales	Rhodobacteraceae
Site C	85	Fulvimarina	genus	Bacteria	Proteobacteria	Alphaproteobacteria	Rhizobiales	Aurantimonadaceae
Site C	85	Ketogulonicigenium	genus	Bacteria	Proteobacteria	Alphaproteobacteria	Rhodobacterales	Rhodobacteraceae
Site C	85	Kordiimonas	genus	Bacteria	Proteobacteria	Alphaproteobacteria	Kordiimonadales	Kordiimonadaceae
Site C	85	Maricaulis	genus	Bacteria	Proteobacteria	Alphaproteobacteria	Rhodobacterales	Hyphomonadaceae
Site C	85	Oligotropha	genus	Bacteria	Proteobacteria	Alphaproteobacteria	Rhizobiales	Bradyrhizobiaceae
Site C	85	Pelagibacterium	genus	Bacteria	Proteobacteria	Alphaproteobacteria	Rhizobiales	Hyphomicrobiaceae
Site C	85	Pseudaminobacter	genus	Bacteria	Proteobacteria	Alphaproteobacteria	Rhizobiales	Phyllobacteriaceae
Site C	85	Shimia	genus	Bacteria	Proteobacteria	Alphaproteobacteria	Rhodobacterales	Rhodobacteraceae
Site C	85	Azonexus	genus	Bacteria	Proteobacteria	Betaproteobacteria	Rhodocyclales	Rhodocyclaceae
Site C	85	Castellaniella	genus	Bacteria	Proteobacteria	Betaproteobacteria	Burkholderiales	Alcaligenaceae
Site C	85	Lampropedia	genus	Bacteria	Proteobacteria	Betaproteobacteria	Burkholderiales	Comamonadaceae
Site C	85	Methyloversatilis	genus	Bacteria	Proteobacteria	Betaproteobacteria	Rhodocyclales	Rhodocyclaceae
Site C	85	Nitrosomonas	genus	Bacteria	Proteobacteria	Betaproteobacteria	Nitrosomonadales	Nitrosomonadaceae
Site C	85	Verminephrobacter	genus	Bacteria	Proteobacteria	Betaproteobacteria	Burkholderiales	Comamonadaceae
Site C	85	Vogesella	genus	Bacteria	Proteobacteria	Betaproteobacteria	Neisseriales	Chromobacteriaceae
Site C	85	Bacteriovorax	genus	Bacteria	Proteobacteria	Deltaproteobacteria	Bdellovibrionales	Bacteriovoracaceae
Site C	85	Campylobacteraceae unclassified	family	Bacteria	Proteobacteria	Epsilonproteobacteria	Campylobacterales	Campylobacteraceae
Site C	85	Epsilonproteobacteria unclassified	class	Bacteria	Proteobacteria	Epsilonproteobacteria
Site C	85	Cellvibrionaceae unclassified	family	Bacteria	Proteobacteria	Gammaproteobacteria	Cellvibrionales	Cellvibrionaceae
Site C	85	Colwellia	genus	Bacteria	Proteobacteria	Gammaproteobacteria	Alteromonadales	Colwelliaceae
Site C	85	Competibacteraceae unclassified	family	Bacteria	Proteobacteria	Gammaproteobacteria		Competibacteraceae
Site C	85	Dyella	genus	Bacteria	Proteobacteria	Gammaproteobacteria	Xanthomonadales	Rhodanobacteraceae
Site C	85	Ferrimonas	genus	Bacteria	Proteobacteria	Gammaproteobacteria	Alteromonadales	Ferrimonadaceae
Site C	85	Gallaecimonas	genus	Bacteria	Proteobacteria	Gammaproteobacteria
Site C	85	Halotalea	genus	Bacteria	Proteobacteria	Gammaproteobacteria	Oceanospirillales	Halomonadaceae
Site C	85	Legionellales unclassified	order	Bacteria	Proteobacteria	Gammaproteobacteria	Legionellales
Site C	85	Oceanimonas	genus	Bacteria	Proteobacteria	Gammaproteobacteria	Aeromonadales	Aeromonadaceae
Site C	85	Perlucidibaca	genus	Bacteria	Proteobacteria	Gammaproteobacteria	Pseudomonadales	Moraxellaceae
Site C	85	Polycyclovorans	genus	Bacteria	Proteobacteria	Gammaproteobacteria	Nevskiales	Sinobacteraceae
Site C	85	Salinisphaera	genus	Bacteria	Proteobacteria	Gammaproteobacteria	Salinisphaerales	Salinisphaeraceae
Site C	85	Spongiibacter	genus	Bacteria	Proteobacteria	Gammaproteobacteria	Cellvibrionales	Spongiibacteraceae
Site C	85	Thiolapillus	genus	Bacteria	Proteobacteria	Gammaproteobacteria
Site C	85	Thiorhodospira	genus	Bacteria	Proteobacteria	Gammaproteobacteria	Chromatiales	Ectothiorhodospiraceae
Site C	85	Thiotrichales unclassified	order	Bacteria	Proteobacteria	Gammaproteobacteria	Thiotrichales
Site C	85	Aminobacterium	genus	Bacteria	Synergistetes	Synergistia	Synergistales	Synergistaceae
Site C	85	Entomoplasma	genus	Bacteria	Tenericutes	Mollicutes	Entomoplasmatales	Entomoplasmataceae
Site C	85	Spiroplasma	genus	Bacteria	Tenericutes	Mollicutes	Entomoplasmatales	Spiroplasmataceae
Site C	85	Thermodesulfobacterium	genus	Bacteria	Thermodesulfobacteria	Thermodesulfobacteria	Thermodesulfobacteriales	Thermodesulfobacteriaceae
Site C	85	Fervidobacteriaceae unclassified	family	Bacteria	Thermotogae	Thermotogae	Thermotogales	Fervidobacteriaceae
Site C	85	Pseudothermotoga	genus	Bacteria	Thermotogae	Thermotogae	Thermotogales	Thermotogaceae
Site C	85	Thermosipho	genus	Bacteria	Thermotogae	Thermotogae	Thermotogales	Fervidobacteriaceae
Site C	85	Thermotogales unclassified	order	Bacteria	Thermotogae	Thermotogae	Thermotogales
